# Supplementary material for: Reverse-transcribed SARS-CoV-2 RNA can integrate into the genome of cultured human cells and can be expressed in patient-derived tissues
Source: Proc Natl Acad Sci U S A. 2021 May 6;118(21):e2105968118. doi: 10.1073/pnas.2105968118 (PMC8166107; doi:10.1073/pnas.2105968118)
Supplement: Supplementary File [file pnas.2105968118.sd02.xlsx]

## Sheet: Dataset S2
Summary of chimeric read sequences from Nanopore sequencing of DNA from LINE1-overexpressing, SARS-CoV-2-infected HEK293T cells
All raw sequencing reads (fastq) have been deposited to the Sequence Read Archive (https://www.ncbi.nlm.nih.gov/sra) under accession number PRJNA721333.
	Human chromosome	Read ID	Sequence
1	Chr1	07573090-2aaf-49c6-8a1d-d094d8a66847	AATTGTACTTCCGTTCCAGTTACGTATTGCTGACATCAAGTGCTGGGATTTTATATACATTCCACTGCTTTTCTCTTTTTTTTTGAGACAGAGTCTTGCTCTGTCACCCAGGCGGAGTGCAGTGGTGCGATCTCAGCTCACTGCAAGCTCTGCCTGCCGGGTTCACGCCATTCTCCTGTCTCAGCCTCCTGAGTAGCTGGGACTACAGGCGTCCACCACACGCCCGGCTATTTTTTGTATTTTTAGTAGAGACGGGTTTCACCATGTTAGCCAGAATGGTCTCGATCTCCTGACCTAAGTGATCCGCCGCCTCGGCCTCCTGCTTTTCTCTTTTTTTGTCATTCTCCTGGACTATTAAAATCACATGGATAACTACTAAAATTAATTTTACACATTAGG…
2		e05cbd8d-36b5-4dc2-b54b-f5ef36ca35a0	GCCTTCGTTAGTCACGATATTGTAGTACACTGTTTTATTCTTCCACCACACAGTTGACCAATTTCTCAAAATATTTTCTTGTTTTGAAAATCAGTAAATATAAGTGCTGATAACCAGACTAACTCATGCAGTTTAAGACAGGTGGGTATCTCAACTTGTTTTCCATTTTCCGTTTTGATATATAAGTCTATATGAAGAATGAATTCTCGTAACTACATAGCACAAGTAGATGCTTGATTCTTTAATCTCATAGCAATCTTTAATCAGTGTGTAACGTGGAGGACTTGAAAGAGCCACCACATTTTCACCGAGGCCGCGAGTACGATCGAGTGTACAGTGAACAATGCTAGGGAGGAGAGCTGCCTATATGGAAGAGCCTAATGTGTAAATTAATTTTAG…
3		283b8ff3-b3c9-4316-baad-b3b7212a050c	AGTGTACTTCGTTCAGTTACGTATTACTTAACCGCAAAGTCTGTACAGACTTGCGGTTAATATGCAAATGATAGTTGTGATGAAGTGGTCAGTTTACGAACAACAGATTTCTAAATTAGAGGTTAACAAGACAGATAATTACTATGCACCTCATGTGCTGTGTATCTTTGAAAGGAATGACAGCAGACTACAAAAAGATTTGTCATTCTCTAGAAGCTAGTAAAATCATGAGATGGCACTACTAAAATTAATTTTACACATTAGGGCTCTTCCATATAGGCAGCTCTCCCTAGCATTGTTCACTGTACACTCAGTCGGCACTCGCGTGGCCTCGGTGAAAATGTGGTGGCTCTTTCAAGTCCTCCCTAATGTTACACTGATTAAAGAGTACTATGTGAG…
4		766f889c-99a4-45d8-9d27-34140c982e64	AATGTACTTCGTTCAGTTACGTATTGCTGCTGGTAGCAGAACTCGAGAGCATTCAGTACGGATCGTAATTGAACGAGACACTTGGTGTCCTTGTCCCTCATGTGGGCGAAATACCAGTGGCTTACCGCAAGGTTGTTCTTCTTCGTAGAACGGTAATAAAGGAGCTGGTGGCCATAGTTACGGCGCCGATCTAAAGATCATTTGACTTGAGGCGACGAGCTTGGCACTGATCCTTATGAAGATTTTCGAAAACTGGAACACTAAACATAGCAGTGGTGTTACCCGTGAACTCATGCGTGAGCTTAACGGAGGGGCATACACTCGCTATGTCGATAACAACTTCTGTGGCCCTGATGGCTACCCTCTTGAGTGCATTAAAGACCTTCTAGCACGTGCTGG…
5		be93c20e-0591-4e2b-a633-df92b6a36e04	AGTATGCTTCGTTCCAGTTGCGTATTGCTTGAGCATAACATTACCTAACCCCAGACCTGCCTGCATTATCTGGCATCCATCTTTGACCTCTCAGCATCAGAGAGATGGGTGTGATCCTAGGTGGACTTCAAGATAGCTCCACATAGTTCAGGCTTGTGTGATTTTTTCCAACTTCATTATGTAAACACAGGACCTCATTTGGGAATGCAGCCTCATGAGTATAGGCTGTTCCTCAGACTCCCTGCAGATCAATGGGTGCACTGCTGGCATTTTGCTTTCCATTTGCCACCCATCTCACCTTTATCTCCCAGGCTGGTCCTGTTGATGTTAGTGACAATGTAGCAATTATGCAACAAGCATTGTACATACATTATTTCATCTAACCGTCTGTTGTAATAA…
6		1afe7c49-37e5-4f72-b14d-05c756cf7847	GTAGCTGCTTCGTTCAGTTACGTATTGCTAAGGAACAACATTGCCAAAGGCTTCTACGCAGAAGGGCAGAGGCGGCAGTCAAGCCTCTTCTCGTTCCTCATCACGTAGTCGCAACAGTTCAAGAAATTCAACTCCAGGCAGCAGTAGAACTTCTCCTGCTAGAATGGCTGGCAATAGCGGTGATGCTCTTGCTTTGCTGCTGCTTGACAGATTGAACCAGCTTGAGAGCAAAATGTCTGGTAAGGCCAACAACAACAAGGCCAAACTGTCCACTAAGAAATCTGCTGCTGAGGCTTCTAAGAAGCCTCGGCTGCTCCCGTGCCCGTTCTCGTCGCCCGCGCCTTCCTCTTCGTCCCCGAGCTCATCTTCCCCTTCCGCAAACCCTGATCGTCGCCGTTC…
7		4e53f8f6-651c-400c-b99d-6988197e4b8b	TCGTGTACTTCGTTCAGTTACGTATTGCTGGTCGCATACGTGCTCCCGGAAGGGCCTGTCCCGATCGGCTTTGCCCCTATCGACGCAGCGTCCCCACTGGTTGAAGTTGACATCTGACGACGTGAAGAGCAGATTTACAAACTGGCCAGAAGGGCCTTACTCCTTACGGAATCGGTGTAATCCTGAGATTCATGGTGTTGCACAAATACGTTTTGTGACAGGCAATAAAATTTTAGATTCGTATCAGCTGGTATTTTTGGTGCTGACCCTATACATTCTTTAAGAGTTTGTGTAGATACTGTTCGCACCATGGTGGCAAGAAGATAACAAGATTTAAATTATGGCCAGTGACTAGTGCTGCAAGA
8		80097bd4-2c11-40f8-9238-59826c54606b	ATTGTTTTCGTTCAGTTACGTATTGCTTAAGAAATTATTCTTTTCTTGGCACTGATAACACTCGCTACTTGTAGGCTTTATCACTACCAAAAGTGTATTAGAAGGTACAACAGTACTTTTAAAAAGAACCTTGCTCTTCTGGAACATACGAGGGCAATTCACCATTTTCATCCTCTAGCAGATAACAAATTTTGCTGACTTGCTTTAGCACTCAATTTGCTTTTGCTTGTCCTGACAGCGTAAAACACGTCTATCGATTACGTGCCAGATCAGTTTCACCTAAACTGTTCATCAGACAGAGAAGTTCAAGAACACTGCTCTCCAATTTTCTTATTGTTGCGGCAATAGTGTTTATAACACTTTGCTTCACACTCAAAAGAAAGACAGAATGATTGAACT…
9		f40cad59-4beb-49a0-87c5-7642024de8e7	TTGTACTTCGTTCAGTTACGTATTGCTAGATAGCTTGTTTCTCGTTTTTAGGGTTATTCCATATTTTTATAAAACTCAATAGGTTTGGTGACATCACTTCTTTTTTTTGTCATTCTCTAAGAAGCTATTAAAATCACATGGGGATAGCACTACTAAATTAATTTTACACATTAGGGCTCTTCCATATAGGCAGCTCTCCCTAGCATTGTTCACTGCACTCGATCGTACTCCGCGTGGCCTCGGTGAAAATGTGGTGGCTCTTTCAAGTCCTCCCTAATGTTACACACTGATTAAAGATTGCTATGTGAGATTAAAGTTAACTACATCTACTTGTGCTATGTAGTTACGAGAATTCATTCTGCACAAGAGTAGACTATATATCGTAAACGGAAAAGCGAA…
10		6c78d919-d5f4-4319-9395-54c216203978	AGTGTACTTCGTTCAGATTTACGTATTGCTCTTAACATAAATATTAACATTTTAGGTTTCTCTTGCAGATATGAGAGATAGCACAGATGGATAACAAAAGTTATGCACAGGTTAAGTCTTTAATATAGTTGTAAATATTGTCTTGGTTATGTAAAAATGAAATTTTTTAGACACAGTAATTGTTCATATTCCTGTTTTGTACATATTTAATAAATTTCTTGTTTTCATTCTTAAAAAAAAAAAAAAAAAAAAAAAAAAAAAAAAAAAAAAAAAAAAAAAAAAAAAAAAAAAGCACAAATAGAAGTCAATTAATGAAAGTTCAATCATTCTGTCTTTCTTTTGAGTGTGAAAACAAAGTGTTATAAACTATTGCCGCAACTCAATAAAGAAAAGAACCAG…
11	Chr2	40d42d5b-7125-4200-8d88-0ea079267ab0	TCTTGCTTCGTTCAGTTACACGTATTGCTCCGTCTCTACCAAAAAAAAAAAAAATAGCCAGGAGTGGTGGTGTGCACCTGTGGTCCTTGCTGCTCTGGAGGTTGAGGTGGGAGGATCGCTTGAGCCTGGGAGGCAGAGGTTGCAGTAAGCCGAGATTGTGCCACTGCACTCCAGCCTGGATGACAGAGTGAGACCCCGTATAAAAAAAAAAAAAAAGAAAAGAAAAGATCATACCCTTGAAGGACTCCATAAGCACCCCCAGCCTCCCACCTGAAATTATATAGGCATACATTTCATCATATCATGGGGTTACTTGCAGATTTTGGGGGATGAGGTGTGCTCATTTAAAAATGAACATAGTCTCTGGCATGCTGGTGCCTGTCTGCAGTTCCAGCTACT…
12		1bbbe449-5cf0-4d36-9787-e4cf8182fa5a	GTTGTACTTCAGTTCAGTTTACGTATTGCTTTACTGCTTGCTACAATCCATAGGAACACTTCTTTTCTTTCTCTCTTTCTCTTTTTTTTTTTTGAGATGGGCTCTCACTCTGTCACCCAGGCTGCAGTGCAGTGGTGCAATCTGTACTCACTGTGACCTCCATCTCCCGGACCTGAGCTTGATCCCTCCCACCTCAGCCTCCTGAGTAGCTGGGATTACAGGAGCCACCACCATGCCTGGCTGGTAATTTTTTTTTGTATTTTTAGTAGAGATGGGGTTTCCCCATGTTGCCGGCTGGTTTTGAACTCCTGGGCTCAAGCAATCCCACCTGTCTCGACCTCCCAGAATGCTGAGATTAAAGATGTGAACCAGTGTGCCCAGCCATAAGACACTTCTGAT…
13	Chr3	5eb6aa92-f4bc-4a86-bce1-8f95547b6b5e	ATTGTACTTCGTTCAGTTACGTATTGCTAAGAAAAATTGGAGGTAAAGTTCTTGAACTTCCTCTTGTCTGATGAACAGTTTAGGTGAAACTGATGATCTGGCACGTAACTGATAGACGTGTTTTACGCCGTCAGGACAAGCAAAAGCAAATTGAGTGCTAAAGCAAGTCAGTGCAAATTTGTTATCAGCTAGAGGATGAAATGGTGAATTGCCCTCGTATGTTCCAGAAGAGCAAGGTTCTTTTAAAAGTACTGTTGTACCTCTAACACACTCTTGGTAGTGATAAAGCTCACAAGTAGCGAAAAGGTGTTATCAAGTGCCAAGAAAGAATAATTTTCATGTTCGTTTAGAGAACAGATCTACAAGAGATCGAAAGTTGGTTGGTTTGTTACCTGGGAA…
14		d9ff2a50-f4fb-482c-ba21-6a54d47c7bf1	GTAGTAGCTAGTTCCTTATCATACTTCGTTCAGTTACGTATTGCTAAAATGAAGGACTTGGCCCGAATGTCTCAATGGCTCACCCAGCGCTATTCTCCTATCACATCTCTCGGGGGAAGCTGGTCAAGGTTTCAGGATCACCTTTCTTTTTTTTTTTTTGTCATTCTCCTAAGAAGCTATTAAATCACATGGGGATAGCACTACTAAAAATTAATTTTACACATTAGGCTCTTCCATATAGGCAGCTCTCCCTAACATTATTCGCAGCCACGCCTCGATCGTACTCCGCGTGGCCTTGGTGAAAATGTGGTGGCTCTTTCAAGTCCTCCCTAATGTTACACACACTGATTAAAGGTGCTATGTGAGATTAAAGTTAACTACATCTACTTGTGCTATGTA…
15		7f9c10bb-0bda-4a25-8a16-657fbe711785	TTGTACTTCGTTCAGTTACGTATTGCTGTCATTCTCTAAGAAGCTATTAAAATCACATGGGATAGCACTACTAAAATTAATTTTACATTAGGGCTCTTCCATATAGGCAGCTCTCCCTAGCATTGTTCTGTACACTCGATCGTACTCCGCGTGGCCTCGGTGAAAATGTGGTGGCTCTTTCAAGTCCTCTAATGTTACACACTGATTAAAGATTGCTATGTGAGATTAAAGTTAACTACATCTACTTGTGCTATGTAGTGAGAGTCCATTCTGCACAAGAGTAGACTATATATCGTAAACGGGAAAAGCGAAAACGTTTATATAGCCCATCTGCCTTGTGTGGTCTGCATGAGTTTAAGGCCTGAGTTGAGTCAGCACTGCTCATGGATTGTTGCAATT…
16	Chr4	28ea733a-fb5f-484a-8f69-c60135693069	TTGTACTTCGTTCAGTTACGTATTGCTATCTCATAGCAATCTTTAATCAGTGTGTAACATTAGGGAGAGACTTGAAAGAACACCACATTTTCACCGAGACACTGCCAGATGATCGAGTGTGCAAGTGAACAATGCTAGGGAGAGCTGCCTATATGAAGCCTAATGTGTAAAATTCAATTTTGTGATACTATCTATGTGATTTAATAGCTTCTTAGAGAGAATGACAAAAAAAAAAAAAAAAAAAAAAAAAAAAAACAGAAAAGTCTCTGAGAAACTTTTCCATGAACTCAGCGACTCCTTTTTTGAACACAGGGATTCTGCTTTATTTAACACTGTATATCACCAGAGTGACTCATGAAGACACTATACCTGACACATGAAGAATGGGTGCTTGGTTGG…
17		c3d571a5-8e94-45d5-9905-379c4d96ffdd	GTGGCAGCTGGTTCGGTTACGTATTGCTCCCACGAATTCGTCCTGAGAGCAGCTCTTCGGTAGTAGCCATTGGTCATCTGGACTGCTATCGGGTGTTAATTGGAACGCCTTGTCCTCGAGAGATTTAAGGTCTTCCTTGCCATGTTGAGTGAGAGCGGTGAACCAAGACGCAGTATTATTGGGTAAACCTTGGGGCCGACGTTGTTTTTGATCGCGCCCACTGCGTTCTCCATTCTGGTTACTGCCAGTTGGATCTGAGGTCCACCAAACGTAATGCGGGGTGCATTTCCTTTGATTTTGGGGTCCATTATCAGACATTTTAGTTTGTTCGTTTAGAGGCAGGGTCTACGAAGAGATCGAAAGTTGGTTGGTTTGTTACCTGGGAAGGTATAAACCTTT…
18	Chr5	da820d14-8fdd-400b-b319-751055955437	AGTATACTTCGTTCAGTTACGTATTGCTGACCAGGTGGAGAAACCCGATCGGCTGCATTGCTTACTGGTGAGAACCTAAAACGGTGCAGCAACTGGAAACATTCCAGCCCTTTCTTAAAAAACTAAACGTGCAACCTCCATAAAGCCCAGTAATTTCACTTCTGGCCTTTATCCGAGAGAAATGAAAACTTACATCGACACAAAAACCTACACAGAATGTTTATAAGAGCTTTATTCATAACAGCTGAAAACTGGAAAAGGACAGATGTCTTTCAGTGGTTAAACACACTGTGAGTACGTCCATGTCATAAAACACGACTCAGCAATGAAACCATCTATGAACTACTGATACAGCAACAATCTGCCATGGACCTCAGGGGGTTATGCTGAATGAAAAAA…
19	Chr6	5b2b7b8d-79ec-4378-a055-246618f76bb4	AGTATACTTCGTTCAGTTACGTATTGCTGTGAGAATTGACTAATACCCTGCCCAGGCCCAAGGACTTTCCAGACCTCCCTTTTCCTTCTACCAGTCACCTGCTAATCCCAGGATCCACCCAGTGAAATTTTTTTAATAAAATTACCACCATGAAGCCAATCTGAAGGCAGATATGAGCTGGACGACTTTCAATATCAAGCTTTTCTTTTCTGAGAAACCGAGGCATCATAGTATTGGCTTCTAGCACATCGTACAATGAGCCTTTTACTAGATACCAATAGTAAGGAAACTTACAGAAAGCAAAAGAGCCAATTTCATGGCACAAAATTATATGAAATAATTTGTCAACTAATTCAGTTTGTTTTGCATACAACAAAATGAAAAAGATCTTTATCCCTC…
20		8cb43b75-6e14-477b-bb1d-b90adfdd211b	ATTGTACTTCGTTCAGTTACGTATTGCTAAAAAAAATTTTTTTTTTTTTTTTTTTTTTTTTTTTTTTTTTTTTTATTTTTTTTTTTTTTTGAGGAGCATGGCAGGCACCCGGCGACTGGAACAGGAGTACTGCGACGCAGCCCGGAGTCGGCCTTGTAGGGCAGGTGCAGGGAGATCGCGGCGGGCGCAGTCTTGAGCGCCGGAGCGCGTCCCTGCCCTTAGCGGGGCTTGCCCCGGTCGCAGGGCACGTCCAGCCGCTGCGGCTGACAGCAGCCGCGCGCGAGTCTGCGGGGTCGCGGCAGCCGCACCGCTGCGCGGGCGACCAGCGCAAGGTCCCGCCCGGCTGGGCGGGCGGCAAGGAAGCCGAGAGAGAGGTGCCGGGTGCAGGCGGGGGCCCCA…
21		6319a2a6-121d-43ed-b598-88b0a511b273	ATTGTACTTCGTTCGATACGTATTGCTATTTCAAAGATCAAGTCATTTTGCTGAATAAGCATATTGACGCATACAAAACATTCCACCAACAGAGCCTAAAAAGGACAAAAAGAAGAAGGCTGATGAAACTCAAGCCTTACCGCAGAGACTCGAAGAAACAGCAAACTGTGACTCTTCTTCCTGCTGCAGATTTGGATGATTTCTCCAAACAATTGCAACAATCCATGAGCAGTGCTGACTCAACTCCAGGCCTAAACTCTGGCTGCAGACCACACAAGGCAGATGGGCTATATAAACGTTTTCGCTTTTCCGTTTACGATATATAGTCTACTCTTTGTGCAGAATGAATTCTCGTAACTACATAGCACAAGTAGATGTAGTTAAAATTTAATCCTCACA…
22		fb8bd42f-a1d6-4e52-99ff-f2c0d021a59f	TTGTACTTCGATTCAGTTACGTATTGCTAAACTTACAGTCATGGTGGAAGGGCAAAGGGAACAAACACATCTTCACACTGGCGGCAAGAGAAACTGAGCAAGGGAAGTGCTACACTTTCAAACAACTAGATCTTGTGAGAACTCACTAGCACAAAGAAAGCAAAAGGAAATCTCTGCCCCAATGATCCAGTCATCTACCACCCAATCCCTCTCCTAAAATTGGGAATTAAAACTCAACATGAGATTTTGGTGGGAGCAGAGCCAATCTGCAATTTGCACCTGTCCCTCTCAATTCTCATGTCCTTCTCATATTGCAAAACACAATTATTCCTTCCCAACAGTCCCCCAAAGTCTTAAATCGTTCCAGCGTATTAACTCAAAAAACCAAGTCCAAAGTAT…
23	Chr7	d296e986-48f2-4d72-93e6-b53456f8e1c4	TTGTACTTCGTTCAGTTGTGTGCTGTTCAAAGTACAATAATTTTCCTGCTCAGCAGTACTTGTAGGCAGGAGATGCTTTCTTCTTGTTTTGTTCCTTGCTGATTAGCAATAATGACTCACAGCTTTAGATATAAAATATTTATTGAGAGTCAGTACATGGAATAGCACAGATGTCATGAATTAATATTATTGAGAACACAAAGTATCAGAAGGCAGAAGGCTAGCCACCAGACCTCCCTGTCTCAGTAAGGTTAGATTAGTTTCAGTAAAGATACCTGGCAGTCCTCTGATTTAGACTGAGGGCCCCTATCTAGCAGCACATATAACTGTATATGTGCCTATTTCCTTGTAGTCCATGAGCTACTTGAAGGCAATAACTACATTATGCAGCAGAGTGCG…
24		9bf30fba-3195-4241-b2e3-e5ab595e6e1d	TTGTACTTCGTTCAGTTACGTATTGCTGATGATAGAAACATGCTTCTATTGTTTTCCTAATAACCGAATCACTAAAATACAGGTAAAATCTCAGTGAAACCAATGCTGCTAAGATGGAGTTTTTAAATAAGTATGTTCCATCTCCCTGCCTCGGCAGAGATTTCAGGATGTGGCACTTTCATCTGATCCTGTCATATAATAAGAACAGAGTAATTTTTCTCCCAGTCCACTCCAGCAATTCTCAACTGAGGTTCCTCATCTGAATCCGCAAACATAGGAAATTATTTCAGTGACTTTTCTCAATTGTTCCAAGAATGATACATAACAAAACCGTCCTAAATGCCTGGAGCCTAAAAGTTAAGGTGTTACACTATGGCACAGATTCTCTTTGAAAACCGG…
25	Chr9	7a893df8-8b8f-47fd-9286-b7d4e7ebee4e	TTGTACTTCGTTCAGTTACGTATTGCTGTTGCTGAAAACTAGATGACACAGGGTAGGCATTGTTTTGGTTACCGTGCAAAGGATCTCTATTGATCAGCTTGGGCTGCCATAATAAAATACCATAGAACTGGGTGGCTTAATTTTTTTTTTTTTTTTTTTGTCATTCTCTAAGAAGCTATTAAAATCACATGGGATAGCACTACTAAAATTAATTTTACATTAGAGACTCTTCCATATAGGCATTTCTCCCTAGCATTGTTCACTGTACACTCGATCAGCACTCCGCGTGGCCTCGGTGAAAATGTGGTGGCTCTTTCAAGTCCTCCCTAATGTTACCCCACACTGATTAAAGATTGCTATGTGAGATTAAGTTAACTACATCTACTTGTGCTATGTAGT…
26		6a43b132-635c-4c9b-9e29-04790f6770b1	ATTGTACTTCGTTCAGTTACGTATTGCTGCTAAACTCATGCAGACCACACGAGGCAGATAGGCTATATAAACGTTTTCCTTTTTCCGTTTGATAGTCTCTCTTGTGCAGGGCCAATTCTCGTAACTACATAGCACAAGTAGATGTAGTTAACTTTAATCTCACATAGCAATCTTTAATCAGTGTGTAACATTAGGGAGGACTTGAAAGAGCCACCACATTTTCACCGAGGCCACACGCGGAGTACGATCGAGTGTACAGTGAACAATGCAAAGGAGAGCTGCCTATATGGAAGAGCCCTAATGTGTAAAATTAATTTTTAGCGGTGCTATCCCCATGTGATTTTAATAAGCTGTAGGAGAATGACAACAATTGTGCTTGTCTGTAACTGAAATGTTATA…
27		408c77d8-7aa8-4eaf-aca4-5399fbb4cd88	AGTATGCTTCGTTCAGTTACGTATTGCTGACAAAGAAGAAGGCTGATGAAACTCAAGCCTTACCGCAGAAGACAGAAGAAACAGCAAACTGTGACTCTTCTTCCTGCTGCAGATTTGGATGATTTCTCCAAACAATTGCAACAATCCATGAGCAGTGCTGACTCAACTCAGGCCTAAACTCATGCAGACCACACACAAGGCAGATGGGCTATATAAACGTTTCGCTTTTCCGTTTACGATATATAGTCTACTCTTGTGCAGAATGAATTCTCGTAACTACATAGCACAAGTAGATGTAGTTAACAAGAGGAAAAACTGACAGAAGAGTAAGTAAGGCCTCTGTAGGGCTACAAAGGGGTTTGTGCTGGAAGACAGCTCTGGGGTTCGAGTCCCTTAGGA…
28		4b64f0e1-4ac7-466c-858f-9cee7eae199b	ATTATGCTTCGTTCAGTTACGTATTGCTGTGAAAAAAATGGTAATGCGCTATCGGCGATTATGACTACTATCGTTATAATCTACCAACAATGTGTGATATCGAACCAGCTACTATTTGTAGTTGAAGTTGTTGAAAAGGCTCAGTTCTGCAAAAATAGAAATTTAAAAAACCAATACGAGTAAATAAAAATCATAAAAGACGGACGGGCGGGGCAGCAGGGCAAGGAAAGTACCATGACGCCGCCAGGGGCACGTGCTGCAAAGCACTCCTTGTCCTTCCTTTCCTCTCTGTGATGACTGTGAACCAGAACAGACTGCACTCGCTGAAAGTAGGTCAAGCATAGCAAACGCGTAGCCATGGCTGCAACACCTCCCCGGGAGCGCGAGCAATACGTAACTG
29	Chr10	8975c59e-bc5e-4d71-ae28-55d1819e8032	AATTGTACTTCGTTCAGTTACGTATTGCTATACCTTCCCAGGTAACAAACCAACCAACTTTCGATCTCTTGTAGATCTGTTCTCTAAACGAACTAAATATTATATTAGTTTTTCTGTTTGGAACTTTAATTTTAGCCATGGCAGATTCCAACGGTACTATTACCGTTGAAGAGCTTAAAAGCTCCTTGAACAATGGAACCTAGTAATGAGTTTCCTATTCCTTACATGGATTTGTCTTCTACAATTTGCCTATGCCAACAGGAATAGGTTTGTATATAATTAAGTTAATTTTTCACCTCTGGCTGTTATGGCCAGTAACTTTAGCTTGTTTTGTGCTTGCTGCTGTTTCAAAGATAAATTGGATCACCGGTGGAATTGCTATCGCAATGGCTTGTCTTG…
30		b2ae8319-9dbe-4bdb-84eb-8b025115fcf0	AAGATGTGCTTAGTTCAGTTACGTGTTGCTAAGCAAAACGTTTATATAGCCACATCTGCCTTGTGTGGTCTGCATGAGTTTAGGCCTGAGTTGAGTCAGCACTGCTCATGGATTATTTACCCAATTGTTTGGAGAAATCGTCAAATCTGCAGCAGGAAGAAGAGTCACAGTTTGCTGTTTTTCTTCTGTCTCTGCATTGAGCTTGATTTCATCAGCCTTATTCTTTTGTCCTTTTTAGGCTCTGTTGGTGGGAATGTTTTGTATGCGTCAATATGCTTATTCAGCAAAATGACTTGATCTTTGAAATTTGGATCTTTGTCATCCAATTTGATGGCACCTGTGTAGGTCAGCCACGTTCCCGAAGGTGTGACTTCCATGCCAATGCGCGACATTCCGAAG…
31		1595a557-9b64-48e3-a677-c51f45dca3d9	GTGTACTTCGTTCAGTTACGTATTGCTGCCTCAGACTCTAGAGTAGCTGTTATTCTGAATGTGAAATAATGGTTGCAACTACAGGTGCATGGCCAATTTTTCTTTTTGCACAGATGAGGTCTTGCTATGTTGCCCAGGCTGGTCTCCAACTCCTGGCTTCAAGTGATCCTCTTGCCTCCACCTCCCAAAGTGCGTGAGCCACCATGGCTGGCTCCACCATTTCTTCTTCATATGGAGAGGATTCTTTAATCAATCTTGGCTCAATAACCTAATTCTGATGTATCCTGTAATTGCTGTCCTGAGATTCCAGGGTCTATCTATTTTTGAAAATCAAAAATGTTTGCTTTGCTTCTGATGTAGCTTTCTTTCTCTGAAGAAATAGATGCTGCAAATCCTGTG…
32		13fe0969-3f0d-4e92-8c81-d2f2dc4eb894	ATCCACATTGGCATTTTCAAAGACTTAGAAGGAAGGACATTTGTTTATCTTTCTTTAGAGTTTCCCGAACTTATCCAACAGTGGGCTCTCCCTCTCTATGTCCTCTTGCCCCTGGTGGGTATTTACTAACATCCTCACCGTGTTCCATGGAACGCCCCCAGCTATAGGATCGGCAGCCTGGGGGCAGCTCCATGGTGGGCCACCGGAGGCTAATGGACATGTTCTCTTCTTTAGAATAAATCGTTTGGGGATGTCATTACTTTAACTTGCTCTTTGCTCTCTCGAGCCCAGAAAGAGATGCATCTCTTGAATTACTTAGGTTTAGCTTTGGTAGCTTACTTAAAGGGAAAAGTCTTTCAAAATTGAGAGTTACTCAGGGCTTTCAACCTTTCGCTAAAG…
33		6d9bcb97-bfd2-4bee-8c10-816270a871e5	GTATACTTCGTTCAGTTACGTATTGCTATCCTAAACCAGGCATCATAGCAGATGACAGTCTTCAGATACACATTCCTGCATTGCCTAACCTTGGCCTGATATAGAACTTATAGTATGTCTGTTGTCTTCTTAAAGGTTTCCTAATGCTCAAGCCAGTCCATGTTACTTGTCCAAATATCTCAGAAAGGGTAAATTGAAGTTCCTGATGCCTTGAAGTACATTACTTTATCAGCACAATTTCCTGCAGCAATGATAAAGAAGAGGGATAAAAAGGGACCTAATTCTTTCAGAGAAAGAATAATTAAGGATGATTTAGAACCAGCCTCATCCACAATTCAATTAAAGGTGCTGATTTCTAGCTCCTGCTCTAATACCATTTAGAATAAATGAATAGGACAC…
34	Chr11	b365ab7a-6514-459b-bd3c-a4689f41d9ab	GTATGCTTCGCGATTGATTACGTATTGCTCCCTTTTTAGGTCTTGTTTCCAAACTGATTTTAGGTGATAGTTTCCCCTCTAGTCTTGGCTCATTTAAAAAGCACAAACATTCAAATTAAAAATACAATAAATTATTCATTCTAACCTTAGCAAAGGTACATGGATTCTGTCTACCAATATTAATTTTACAGTGACCACAAAAGGTTATTTGGTTGTTACAAGAACTACAATTTGAAAGATACTAGATAGGCAAAAATTTTTGCCATTATTAATATCGACCAAACACAGAAAAGACAACAGATGTGTTTCTAAGGCACGATTTACATACTAAATTCCCTTAAAATTTAATGCAATTTCACTTCGCTCATGATTTTCTTTTGTCATTCTCCTAAGAAGCTA…
35		7edd72b1-ffb7-447b-850f-191415bbf461	AGTGTACTTCGTTCAGTTACGTATTGCTTCACCGAGCTGGAGAAGACCACCCTGAAGCTTCATCTGGAACCAGAAGCGGGCCCGGATCGCCAAGAGCATCCTGAGCCAGAAGAACAAGGCCGGCGGCATCACCCTGCCCGACACCGAGAGCCTTGCTACAAGGCCACCTGTGACCCCGTGCCTGGTACTGGTACCAGAACCGGGACATCGACCAGTGGAACCGGACCGAGCCCAGCGAGATCATGCCCCATACAACTACCTGATCTTCGACAAGCCCGAGAAGAACAAGCAGTGGGAGCAGGGCAGCCTGTTCAACAAGTGGTGCTAGGAGGGCGGCACGGCCATCTGCCGGAAGCTGAAGCTGGACCCCTTCCTGACCCCCTACACCAAGATCAACAG…
36		c90e0881-3da9-4730-be43-227d9a2cbb05	TTGTACTTCGTTTAGTTACGTATTGCTGGCTTCTACGCAGAAGGGAGCAGAGGCGGCAGTCAAGCCTCTTCTCGTTCCTCATCACGTAGTCGCAACAGTTCAAGAAATTCAACTCCAGGCAGCAGTAGAACTTCTCCTGCTAGATAGCTGGCAATGGCGGTGATGCTGCTCTTCTTTTTTGCTGCTGTGACAGATTGAACCAGCTTGAGAGCAAAATGTCTGGTAAAGGCCAACAACAACAAGGCCAAACTGTCACTAAGAAATCTGCTGCTGAGCTTCTAAGCCTCAGCAAAAACGTACTGCCACTAAAGCATACAATGTGGCTTGCAAGCTTTCGGCAGACGTGGTCCCGAGGGAACAACCCAAGGAAGTACAGGGACCAGGAACTAATCAGACAAG…
37	Chr12	17c45e22-69ae-4f6e-93b4-31d3a81d6f9b	GTATACTTGTTCGAGATTCGTATTGCTATATAAGTCTGCAGAGATTTTCTCCTGCCTTTTGTTTAGCTATTCACACTGCCCCCAGAGGTGGAGTCTGCAGAGGCAGGCAGGCCTCCTTGAGCTGTGGTGGGCTCCACCAGTTCGAGCTTCCCAGACGCTTTGTTTACCTACTCAAGCCTTGGCAATGGTTGGGCGCCCACTCTACCTTGCTGCCTCCTTGCAGTTTGATCTCAGACTGCTGTGCTAGCAGTGAGCAAGGCTCCGTGGTGTAGGACCGTCTGAGCCAGGCGCGGGATCTAATGCACCACAATAAAACATCAAATAGCAAACTTAGGCTTTAATAAGGTAATAATTAAATCAAATTTAAATGGTTACATATACCAATTAATATACAGATAT…
38		69963961-b72e-4193-8fd9-29350e837663	CAGCAACGTTCAGTTACGTATTGCTCCTCGGTGAAAATGTGGTGGCTCTTTCACCGAGGCCACGCAGAGTACGATCGAGTGTACAGTGAACAATGCTAGGGAGAGCTGCCTATATGGAAGAGCCTAATGTGTAAAATTAATTTTAGTAGTGCTATCCCCATGTGATTTTAATAGCTTCTTAGGAGAATGACAAAAAAAAAAAAAAAAAAAAAAAAAAAAAAAAAAAAAAAAAAAAAAAAAAAAAAAAAAAGAAAAAAGACAATAGAAGGTCAAAAGGTCAAGCCGCTCATCTGGGGTTACATGGATTGAAATTAACACTTCAGGCTCCAGCACAGGTCTTTTGACTCTGTCAAAATTTAATATTGATAAAATGTTTATTATAATATCTGAAGCTTTTTT…
39		0e6049f7-fdd2-49bd-b35b-131ed9791e88	AGTATGCCTTTCGTTCAGTTACGTATTGCTCAGCTTCAGATTCCTGGATTTTTTGACATTAAAACCATCATTCCATCATAGTCTTGAGGACTGCTAGGAGCTGAAGCCTCCCTTTGTACCTTTTAGAACCTGGCAGTCAGTCAAGGACATACACATGCTCCTCCTCACTGGGAATCACTTCTCTGGGCCTCCTCTGAGTGAGGCCAGGAGGCGCTGCCTGATCTATACCTGCTGAACTGTTACGACAACTCTCCATGGCGGCGTGGCTCCAGGCCCACCATGCTCCCTATGAAGCTGCTTTTTGCTTCACTGCGGCTACTGATAAAGAAGACCTTTAATCAGCAACTCTCAGGTTTATGTCACAGCACTTTTATTATAAAATATTTTAAGTAACAAGTT…
40		1a35be0f-5904-4659-9fca-cac35f217a4f	ATGCTTCGTTCAGTTACGTATTGCTGTGTACGCCAAGCTTTGTTAAAAACAGTACAATTCTGTGATGCCATGCGAAATGCTGGTATTGTTGGTGTACTGACATTAGATAATCAAGATCTCAATGGTAACTGGTATGATTTCGGTCTGTTGTTCTTCAGGGCTCGGACTGCCTTTGCTCTCGACACATTTCTTGTGACATGACCAATTCTATGTCCTTAACTTCTACACCTGTTTCATCAGAAAAAAAAAAAAAAAAAAGGCGAGGTTTCATCAGCCTCAGCATCATCCTGATCCCCAAGTCCCGGCCGGGCTTGGGGATCAGGATGATGCTGAACTGATAATCAAACCTTTGTTTTTCGACTGAAGTAGGTGTAGGACGTAAATTGGTCATGTCTAAGC…
41		76d0f179-06be-4ae5-8185-36176cf17910	TTCGTGTACTTCGTTCAGTTACGTATTGCTGTTCAGCAAGCGTCACCATGGTGAGGCTGAGGCCGAAGCCAGGACCCGGACTGCGGCCTCCACAGCCGCCGCCGCCGCCGCCGCCACCCGCTGCCTTCTCAACCACCGCCGCCTAAGCTCTTGTCATTCTCCTAAGAAGCTATTAAAATCACATGGGGATAGCACTACTAAAATTAATTTTACATTAGGGCTCTTCCATAAGGCAGCTCTCCCTAGCATTGTTCACTGTACCTCGATCGTACTCCGCGTGGCCTCGGTGAAAATGTGGTGGCCCTTTTCAAGTCCTCCTAATGTTACACTGATTAAAGATTGCTATGTGAGATTAAAGTTAACTACATCTACTTGTGCTATGTAGTTACGAGAATTCAT…
42		c9e4ccb2-7edc-4535-af71-504f0670cf04	CGTACTTCGTTCAGTTACGTATTGCTCATTTTTCCTCATTTCCACCTCTCTTTTCTCAAAGTCAAAGTTGTCCATCTAGATTTTCAGAGGCATTCCTTAGGCCCTAAAACATTGCCACTGGGTCTCAGCCCAGTTAGTCCTCTGCAGTTTCTTCACCCCCAACCCCAGTATCTTCAAACAGCTCACACCCTGCTGTGCTCAGATCAATACTCAGTTGTCTAAGTTGCCTCGAGACTAAAGGCAACAGTGCTGAAACATCTCCTGGACTCACCTTCAGGACGAGGCAACGCGGCTATCGTGGCTGGCCACGACGGGCGTTACTTGCGCAGCTGTGCTCGACGTTGTCACGCGCTGAAGCGGGAAGGGACTGGCTGCTATTGAGGCGAAGTGCCGGGGCAG…
43	Chr13	94f90063-f0d8-4a56-9f78-cea4b239b5fa	TTGTACTTCCGTTCAGTTACGTATTGCTCATATTTTACTTCCTAATCTGAAAGCAGTTCAAGTTTACCCACTTTTGAATATAATCTATTTAAAACTTGGTGGGCAGAAGGTGCACTTTTGTGTTTGTTAAACAATCCTAGAAAAATGTCTTCTAAGTGTTGTTCACTTGAGTAGGAAGGGGAATGGAAGAGTTATTCCCTTAAAGTTAGAATATTCTTAAGTAACTGTGAAATTTTGAATGAAATTACAGTTTACCTATAGTACACAAATGGATGTTATAGGAAATCTGAGGTCGTTTGGCAGTCTAAATACATTAGAGTTTTCTTCTATTTAAGTTTTTTTGTCATTCTCCTAAGAAGCTATTAAAATCACATATAGGGGATAGCTACTAAAATTAAT…
44		0edfde02-11e0-4fc9-9bd4-7509a1165461	GTGTACTTCGTTCAGTTACGTATTGCCATACCATCTTGGACTGAGATCTTTCATTTTACCGTCACCTACGAATTCGTCTGGTAGCTCTTCGGTAGTAGCCAATTTGGTCATCTGGACTGCTATTGGTGTTAATTGGAACGCCTTGTCCTCGAGGGAATTTAGGTCTTCCTTGCCATGTTGAGTGAGAGCGGTGAAGATGAACCAAAGACGCAGTATTATTGGGTAAACCTTGGGGCCGACGTTGTTTGATCGCGCCCCACTGCGTTCTCCATTCTGGTTACTGCCAGTTGGAATCTGTCCACCAAACGTAATGCGGGGTGCATTTCGCTGTTTTGGGGTCCATTATCAGACATTTTAGTTTGTTCGTTTAGAGAACAGATCTACGAAGATCGAAAGTTG…
45		6e548530-47d4-4b2f-8665-b2107fc66d32	TTGTACTTCGTTCAGTTACGTATTGCTGATATTTTGTGGCAAACTTATTTAGGGTAAATGTTGCAGCCACAAGCACCACTATTAAAGTATTCTTGGGTAAAATGGGAAAGGGGTTAATGGGGTTGTTTCTTTTGTGCTTGCAAATTTGTTTAAGTTCCTAATAGATTTTGGATATTTAATATTTGTTGGATGCATTGTTTGCAAATATTTCTCCCATTCTGTGGGTTATCTGTTTTACTCTGTTGATAGTTTCTTTTGTTGTGTAGAAGCTCCTTGGTTTAATTAGGTCCCATTTGTCAATTTTGTTTTTGTTGCAATTGCTTTTGGCATCTTTATCATGAAATCTTTGCGGTCCATGTACAGAATGGTATTTCCTAGGTTATCTTATTGTCATTCTCC…
46	Chr14	50eecf64-c7a5-4966-a519-3e5c611cc423	AATGTGCTTCGTTCAGTTACGTATTGCTGGTTCCCATGAGTTTTTGCTGTAGTATGTTGTGATTGTCTGTATCCACCTGTCTGTCTCTCCAGTTCTGAGGACAGCAGTGTGCCCTGAGCTCTCATTTCTGCTACAGATCTAGAGTTCTTGATTTTCTAGTTTCTTTAGCTTTTTGCTTATTTGGATGGAGTGGAAAGTTCAAGTGTTCTACATTTCAACACTGGAAAAGCAATTCTTTTTGGCTTATTCTTCAACTTGTATAAATTGAATCACATTGTTTGCTTTTTTTTTTTTTTTTTTGTCTACTCCTAGAAGCGTAAAAATCACATGGGGATAGCACCACTAAAATTAATTTTACACATTAGGGCTCTTCCATATAGGCAGCTCTCCTAGCATTGT…
47		0292182e-1e1d-4401-bbc1-c3eeca915b25	ATTGTACTTCGTTCAGTTACGTATTGCTGTAAAGTTCTTGAACTTCCTCTTGTCTGATGAACAGTTTAGGTGAAACTGATCTGGCACGTAACTGATAGACGTGTTTTTTACGCCGTCAGGACAAGCAAAAGCAAATTGAGTGCTCTAAAGCAAAGTCAAAGGTGCAAATTTGTTATCAGGCGCTAAGAGGATGAAATGTAAATTCGCCTCGATGTAATTCCAGAGGGATTCTTCAAGTACGTTGTCACTCTACTTTTACTCTTAATGGTGATCAGCTCACCAGTATGCGAGTTATCAATTAGCGCTAAGAAGGAATAAACCTCATGATTCGTTTAATCAATCTCCATTAGTTGCTCTTCATCTAATTGAGAATATTTATTCTCAGTTAGTGACTTAGAT…
48	Chr16	0c381657-f571-4cdc-b8de-17bc6a224ade	GTGTACTTCGTTCAGTTACGTATTACTATTTGCTTGATCTTAGTAATCACTGTATATATCAAGTATATCAAAACATTGAACATATTAAATATATACAATAAAAGAACATAAGAGGATACAGACATGTATATAACAAAAGGAAAGAGAAAAATGAAAATAAACAAGTTTTATTTGATGAAACAACAAAAATATGTATGATTCTTTTTCTTTTTTTAGAGACAGGATCCCACTATATTGCCCAGGCTGGAGTGCAGTGGCTATTCACAGGTGCGATAATAGTGCATCATAGCCTTGAACTCCTGGGCTCTAGTGATCCTCTTGCCTCAGCCTGCCAAATAGCTGGGACTATAGGTGCACACCACTGTGCCTGTCTCATTTGATATAAATTCTTAAAACAGG…
49		c67b3ebc-3c37-4411-b0c2-dc04f9a01e38	ATTGTACTTCGTTCAGTTACGTATTGCTATCAACTACAGCCAAGCTATAGAATCACTGATTGATATGGTTTATTTGTTTACAATTGTTGCTTGTTCGATTTCCTTTTTTATCTAATTTTGTCCCCAGTTTTTTTTCCCCAAAATGATGTCCTAAAGAAACATATATTGTGTGCAAGTAATATTCACACTGATATTTATCATCATTTGCATAATAATTAGCAGTGGGAAGAAGTATGCTTGGTCTCCTGCGAATATTTTATCTTGTTTAGCACTCAATATTAACTACTTGACCTTGCCTAGCTTATAAGATCAAATAGAGCAAAGGCCATCTCTTTCCAGTGACCACATTAATCCCAGAGACACACTACATCACTTGCATATGATAGACCTTAGCAATCA…
50	Chr17	1863f5d9-74d1-4ea0-8e49-d7d13d9555d3	ATTGTACTTCGTTCAGTTGCATACATTGCTGTTTGTTACCTGGGAAGGTATAAGCCTTTAATGAGGTAACAAACCAGCTAACTTTCGAATCTTGTAGATCTACATTATCACTTCAGACTATTACCAGCTATATCGGTGAGGTACAGACACTGGTGGTGAACATGTTTCCTTCTTCATCTACAATAAAATTGTTGATGAGCCTGAAAAGAACATGTCCGAAATTCACACAATCGACGGTTCATCCGAGGTTGTTAATCCAGTAATGGAACCAATTTATGATGAACCGACGACGATCTACTAGCGTGCCTTTGTAAGCACAAGCTGATGGTACGAACTTATGTACTCATTCGTTTCGGAAGAGACAGGTACGTTAATGATTAATAGCGTACTTCTTTTCTT…
51		980fa52c-c235-4e10-9010-25a76e4e18db	TTGTAAGCTCGTTTGGTTACGTATTGCTGTGGGCCCATGACTATGAGCTGCAGGGGAGCTGCAGGCCCGCACCGCCATAATCAGCCTCTTCCTTCTCTTTTCATTTAAATCTGATTACAAAATCTGGTAGAACTGAGTGTGCAGTATTACAAAACATTATTGTGGACTGCTTTTACTTTAATTTACAAACACAAAAAACTACTGCTCCAGAATTTGAGGGGTACAATTTACAATGCAAATTTTTTTGTTTGTTTTTGTTTGTTTGTTTGAGACACAGTCTCACTCTGTCTCAGGCTGGAGTGCAGCGGGTGATCTCAGATTACTGCAACCTCTGTCTCCCAAGTTCAAGTGATTCTCTTGTCTTAACCTCCCGGAGTTAGCTGGGACTATAGGTGTGCG…
52	Chr18	028774db-8163-4dde-b7af-16c7d7b7cde2	GTACTTCGTTCAGTTACGTATTGCTTAGTGATTGGCCACATACGGTCTTCCTTTTTAAATTGGGTTTTCTGGAACTTTTTTATAAGGAATTTCAGATAAGACTTTCGAAAGCCTTCTGAGGCTAACAAAGCCAAAGATTTGTCTTTTAAACTGTTCCTGTAATACTTGTATGAATTGGGTGAATTCCTCTTTGAGGTCCAAATTACTTGAGGTTTCTGATCCTATCATTCTTTACTTACCGCAGGCCAGAAACCTTGTAAAGAAACCATGTAGACAGGTTCCAGCCCATTTTTTCCAGGGGTTTTATCAGTTCTATAAAGTCAACTTCAATTTATTTTTTAAAATTTTCTTCCTTTTTTTTTTTTTTTGTCATTCTCCTAAGAAGCTATTAAAATCACA…
53		e54f2b80-7858-461c-a936-1fb256ba1618	ATTTAACCTTCGTTCAGTTACGTATTGCTGGACAAGTGCATATATGGGCTCACGATGCATATAGATTTTGCATCTGATACATATGGGCACGATAGTATCATAAGGACATCAGTATCATGTGACACGTGCAGATGTAGGACACGTACGTATGTAGGACACGTGCGTATAGCAGGATACATGTGTTATCAGCTGAATAAGTATATATAAGGGCTGTGCCTCATGGAGCCACGTGCGTATATGGGACATGTGTGTATGTAGGACACGTGCGTACTAGCAGGACACATGCGTATATTGGACATGTGCGTATATGGGACACGTGCATATATGGGAGCAGGGAAGAGGAAGACGACTGATGCAAGGCATTGATGCACCCATTTGTGGAGCCTGGTGGGTCTGCAG…
54	Chr19	e9106347-ce93-41f0-a1e0-4e0fc9137e61	GTGTCACTTCGTTCGAGACACGTATTGCTGCTGGGTCCCCAAGTTCATCTCCCCCTAGAGTTGCCTGCCCATGCCCACCTGCTTTGTAACCTTCCCAGGAGATTCATGCTTGCTCTGCAGCAGGCTCAGGCCCAGGCCATGACACCTTGGAACTGCCTCAGGTTTGGGTCAGACCACCATCTGAGACATCTGCTGGAAAATGTGAGCACACAAACCACCTCCTTTGGCCGACCCCCAGGCCTAGCATCTCAGTGCCCCAACCCTCTGCCCAGCTGTGGTATCCAGCAGGTCAGCAGGTCCCCTGATGACCCGTGTCCTATTCACTTCTATTCTAAATGTATATTAGAGTAGGAGCTAGAAAATCAGCACCTTTAATTGAATTGTTGCATGGATGAGGCT…
55	Chr21	55a9e3a2-3ba7-452c-856b-f3659a87c1c7	GTACTTCGTTCAGTTACGTATTACTAAGTCTCCTAATGTTACACACTGATTAAAGATTGCTATGTGAGATTAAAGTTAACTACATCTACTTGTGCTATGTAGTTACGAGAATTCCATTCTGCAAAAAATAGACTATATATCGTAAACAGAAAAAGCGAAAACGTTTATATAGCCCATCTGTATGTGGTCTGCATGAGTTTAGGCCTGAGTTGAGTCAGCACTGCTCATGGATTGTTGCAATTGTTTGGAGAAATCATCCAAATCTGCAGCAGGAAGAAAGTCACAGTTTGCTGTTTCTTCTGTCTCTGTGGTAAGGCTTGAGTTTCATCAGCCTTCTTCTTTTTGTCCTTTTGAAACTTCTCTGTTGGTGGGAATGTTTTGTGGCCGTCAATATGCTTA…
56		a84e8b91-282f-4430-8e60-aaed52fe2ce5	TTGTACTTCGTTCAGTTACGTATTGCTCCCGCGCTTTGGTGAATTTCTTCACTTTCAATGAAGCGCGGAAGATAACAGCACCAGAACAACTATGACTCTCTTTCAAGGAGGTAGCCAAATGCCTCGTCATCTAATTAGTGACGCGCATGAATGGATGAACAGATTCCCACTGTCCCTACCTACCTATCCGGCGAAACCCCAGCCAAGGGAACGGGCTTGGCGGAATCGGCGGGGAAGAAGGCCCTGTGCTGAGCTTGACTCTGTGATCTGGCACGGTGAAGAAGACATGAGAGGTGCCAAGAATAAGTGGGGAGGCCCCAACGCCCCCGGTGGCTCACTGAGGGGCAGGCGGGGGTCCGCCCCTGCGGGGCCGCCGGTGAAATACCACTACTCTGATCG…
57	Chr22	f40cad59-4beb-49a0-87c5-7642024de8e7	TTGTACTTCGTTCAGTTACGTATTGCTAGATAGCTTGTTTCTCGTTTTTAGGGTTATTCCATATTTTTATAAAACTCAATAGGTTTGGTGACATCACTTCTTTTTTTTGTCATTCTCTAAGAAGCTATTAAAATCACATGGGGATAGCACTACTAAATTAATTTTACACATTAGGGCTCTTCCATATAGGCAGCTCTCCCTAGCATTGTTCACTGCACTCGATCGTACTCCGCGTGGCCTCGGTGAAAATGTGGTGGCTCTTTCAAGTCCTCCCTAATGTTACACACTGATTAAAGATTGCTATGTGAGATTAAAGTTAACTACATCTACTTGTGCTATGTAGTTACGAGAATTCATTCTGCACAAGAGTAGACTATATATCGTAAACGGAAAAGCGAA…
58	ChrX	1233b662-c642-472b-9529-73286cc3f473	AGTGTACTTCGTTCAGATTGTATTGCTCGTTTCTATGGAATCCATATAGTATCTGGTCTTTTGTGTCTGGCTTCTTTCCCTCAGCATAATGTTTTAGGGTCATCATGTTGAATCATGTATCAATAGTTCATTCCTTTTTATTGCTAATTAGAGTTCCATTGTATTAACATACCAAATCTGTATCCATTCACCTGTTGATGCACTTTGGGGGATTACTTCCAGTTAGGGCTATTAGCAATTGCATTAGGTATCAACATTTGCATATAAGCTTTGTGTGAACATATGTTTTCATTTCTCCTAAAGAGTGGAGATTGTGAGATCATATGGTATGTTCATGTTTAATTTTATGTGAAACTGTGTGCTGGGCACTTTTAATTTACCTAATTTAATTGTGTTGAC…
			GTAGCTCCATTTGCATTATCACATGAAATCTGACGGTCCTTCCTCGCACCTCACAAAAAGTTTGATGCCTCTGTTAAACCATGAATGGAATTTTACTCGAAGGTGAATGGAGGAAAAAACCAATGGTAAAAACAACCATATGAATGAATGAATGTCAAAATATTATGCTGAATAAAAGTGGAGCACAAATAATAATTATTTATGAGTAAAGCACAGCAAAACAGTATTAAATTAAGAAAGTGGTTACTCTGGGTAATTGAAAGTGGGACAGAGCGCATTAGTGACTTTTCGGGGTAATGAAATATTGTCTATTTTGTTCAGGTGGTAATTACATAGATACATTCAATTATCAAAACACATCCATCAAACATAGACATTTGCACTTTATTATATGCAAAT…
59		502e6323-b284-442e-a039-c28e14a92c06	ATACTTCGTTCAGTTACGTATTGCTATGCAGTGCTGCCATACAGCACTGCATGGTCTCTTACTGTCATGCCATCCGTAAGATGCTTTCTGTGACTGGTGAGTACTCAACCAAGTCATTCTGAGAATAGTGTATGCGGCGACCGAGTTGCTCTTGCCCGGCGTCAATACGGGATAATACCGCGCCACATAGCAGAACTTTAAAAGTGCAAAAAAACTAATATAATATTTAGTTCGTTTAGAGAACATTGCTTCACTGTTCTCTAAACAGACTAAAATTTGGATCTTTGTCATCAATTTGATGGCACCTGTGTAGGTCAACCACGTTCCCGAAGGTGTGACTTCCATGCCAATGCCACGCGACATTCCGAAGAACGCTGAGAAGCGCTTCAAACCGTGTGC…
60		b1c4ffb8-480b-4a10-9461-6f1393119003	ATTACTTCATTTCAGTTACGTGTACTAAGATAATCCAACTTCATTTTTCTTCAATTGCTATTGCTTCTTGTCATTCTCTAAGAAGCTATTAAATCACATGGGGATAGCACTACTAAAATTAATTTTGCATTGAGCTCTTCCATATAGGTGGCTCTCTAACATTGTTCACTGTACCTCGATCATTACTCACGTGGCCTCAGTGAAAATGTGAGGTAGCTCTTTCAGTCACTCCCTAATGTTACACTGATTAAAGATTGCTATGTGAGATTAAATTTAACTACATCTACTTGTGCTATGTAGTTACGAAATTCATTCTGCACAAGAGTAGACTATATATCGTAAACGGAAAAGCGAAAACGTTTATATAGCCCATCTGCCTTGTGTGGTCTGCATGAGTTT…
61		e54f2b80-7858-461c-a936-1fb256ba1618	ATTTAACCTTCGTTCAGTTACGTATTGCTGGACAAGTGCATATATGGGCTCACGATGCATATAGATTTTGCATCTGATACATATGGGCACGATAGTATCATAAGGACATCAGTATCATGTGACACGTGCAGATGTAGGACACGTACGTATGTAGGACACGTGCGTATAGCAGGATACATGTGTTATCAGCTGAATAAGTATATATAAGGGCTGTGCCTCATGGAGCCACGTGCGTATATGGGACATGTGTGTATGTAGGACACGTGCGTACTAGCAGGACACATGCGTATATTGGACATGTGCGTATATGGGACACGTGCATATATGGGAGCAGGGAAGAGGAAGACGACTGATGCAAGGCATTGATGCACCCATTTGTGGAGCCTGGTGGGTCTGCAG…
62		612bc44b-78c8-4441-80a1-e1da34ce63f9	TTGTACTTCGTTCAGTTACGTATTGCTAACAGGGACTTCTGTGCAGTTAACATCCTGATAAAGAACAGCAACCTGGTTAGAAGTATTTGTTCCTGGTGTTATAACACTGACACCACCAAAAGAACATGGTGTAATGTCCAAATGCAGTCCTCAGTAAGTGTCATTTGTAGCTTTAACCATTCCAAGATGAAGCCACACAGACAGAATAATCAAAATACAACATGAGCAAGCACAGTTTTTCAATAAGGTTTTCTAAAAGTTTGCTACGCTGACAAAAGATGTAAATAATCCAAAGAAAGCCAAAAGAAGTATATTTGAAAAGTAAACACGAACCCAGCCACTGCTCTTTACTCAACAAAGCCAGGGACGCAACAGCTCAAATGGAAACTTTCACTGTCA…
63		4757692e-e0cd-46b5-b3b2-163dc1d6a2ad	TTGTACTTCGTTCAGTTACGTATTGCTCTGCTGCAGATTTGGATGATTTCTCCAAACAATTGCAACAATCCATGAGCAGTGCTGACTATCAGGCCTAAACTCATGCAGACCCACACCAAGGCAGATGGGCTATATAAACGTTTTCGCTTTTCCGTTTACGATATATAGTCTACTCTTGTGCAGAATGAATTCTCGTAACTACATAGCACAAGTAGATGTGGATAACTTTAATCTGCATAGCCAATCTCAATCGTGTGTAACATTAGGGAGGGCTTGAAGAGCCACCACATTTTCACCGAGGCCACGCGGAGTACGATCGAGTGTACCAGTGAACAATGCTAGGGAGAGCTGCCTATATGGAAGAGCCCTAATGTGTAAAATTAATTTTAGTAGTGCTAT…
