# Supplementary material for: Reverse-transcribed SARS-CoV-2 RNA can integrate into the genome of cultured human cells and can be expressed in patient-derived tissues
Source: Proc Natl Acad Sci U S A. 2021 May 6;118(21):e2105968118. doi: 10.1073/pnas.2105968118 (PMC8166107; doi:10.1073/pnas.2105968118)
Supplement: Supplementary File [file pnas.2105968118.sd03.xlsx]

## Sheet: Dataset S3
Summary of chimeric sequences from Illumina paired-end whole genome sequencing of DNA from LINE1-overexpressing, SARS-CoV-2-infected HEK293T cells
All raw sequencing reads (fastq) have been deposited to the Sequence Read Archive (https://www.ncbi.nlm.nih.gov/sra) under accession number PRJNA721333.
Refer to the raw data for read strand orientation.
Replicate 1
	Human chromosome	Read1 sequence		Read2 sequence
1	Chr17	ATTATGGGGAGACTACTGGTCTGCAATGTCTGTTACCCAGAGAGGCAGAGATAGCCACTGACGCCCACTTCCTGAAAGCGTCACCCAGCACTTTAGTTCCTGGTCCCCAAAATTTCCTTGGGTTTGTTCTGGACCACGTCTGCCGAAAGCT		ACGCAGAAGGGAGCAGAGGCGGCAGTCAAGCCTCTTCTCGTTCCTCATCACGTAGTCGCAACAGTTCAAGAAATTCAACTCCAGGCAGCAGTAGGGGAACTTCTCCTGCTAGAATGGCTGGCAATGGCGGTGATGCTGCTCTTGCTTTGCT
2	Chr3	TCACAATACAGTTCCAATTTTTATGGCTTTTATAATTACAATGATATTTTCTTCTATAATAAAATTAATTGCCAGGAACCTAAATTGGGTAGTCTTGTAGTGCGTTGTTCGTTCTATGAAGACTTTTTAGAGTATCATGACGTTCGTGTTG		CTAAAATGTCTGATAATGGACCCCAAAATCAGCGAAATGCACCCCGCATTACGTTTGGTGGACCCTCAGATTCAACTGGCAGTAACCAGAATGGAGAACGCAGTGGGGCGCGATCAAAACAACGTCGGCCCCAAGGTTTACCCAATAATAC
3	Chr3	TTGCCGCAACAATAAGAAAAATTGGAGAGTAAAGTTCTTGAACTTCCTCTTGTCTGATGAACAGTTTAGGTGAAACTGATCTGGTAGGAACTAGCCAGAAACTTAGTTATTCAGGGGTGGGGTGGGAAGGCTGTGGGACCCAGGGTGGAAG		ATGCTTATTATCTTTTGGTTCTCACTTGAACTGCAAGATCATAATGAAACTTGTCACGCCTAAACGAACATGAAATTTCTTGTTTTCTTAGGAATCATCACAACTGTAGCTGCATTTCACCAAGAATGTAGTTTACAGTCATGTACTCAAC
4	ChrX	CTTATGGCTTAAGGAACTCTTGGCCATTAAAAGGACTTTTCATTTTGATTAACAGGACTAGCTTATCATGAGAGCCCTCAGGGGAAAGGTTTTAAGAAAAACAACTCCTCTTTCCCATAGTCAGAGTTGAATTTGTCAGGCACGCCTGAAA		ATAATACTGCGTCTTGGTTCACCGCTCTCACTCAACATGGCAAGGAAGACCTTAAATTCCCTCGAGGACAAGGCGTTCCAATTAACACCAATAGCAGTCCAGATGACCAAATTGGCTACTACCGAAGAGCTACCAGACGAATCCAATCTGA
5	Chr14	TCACAATACTGCTCACATACTTCTTAAAAAGTACTCGTGCCAATGTGATCTTTTGGTGTATTCAAGGCTCCCTCAGTTGCAACCCATATGATGCCGTCTTTGTTAGCACCATAGGGAAGTCCAGCTTCTGGCCCAGTTCCTAGGTAGTAGA		CTACCGAAGAGCTACCAGACGAATTCGTGGTGGTGACGGTAAAATGAAAGATCTCAGTCCAAGATGGTATTTCTACTACCTAGGAACTGGGCCAGAAGCTGGACTTCCCTATGGTGCTAACAAAGACGGCATCATATGGGTTGCAACTGAG
6	Chr21	GGCGGGACCGAAACCCCCCCCGAGTGTTACAGCCCCCCCGGCAGCAGCACTCGCCGAATCCCGGGGCCGAGGGAGCGAGACCCGTCGCCGCGCTCTCCCCCCTCCCTGAGGCTTCTAAGAAGCCTCGGCAAAAACGTACTGCCACTAAAGC		GGTCAGCGGGGGACCGTCCCCCGACCGGCGACCGGCCGCCGCCGGGCGCATTTCCACCGCGGCGGTGCGCCGCGACCGGCTCCGGGACGGCTGGGAAGGCCCGGCGGGGAAGGTGGCTCGGGGGGCCCCGTCCGTCCGTCCGTCCGTCCTC
7	Chr6	GCATACAATGTAACACAAGCTTTCGGCAGACGTGGTCCAGAACAAACCCAAGGAAATTTTGGGGACCAGGAACTAATCAGACAAGGAACTGATTACAAACATTGGCCGCAAATTGGAGGCACAGCAAGCCCAAAAAAGCGCAGAGCAGCCC		GAGGGCAGCTACCATTATTGAAGAAAGGTCTCCTTCTTGGATATCTGCTTCAGTGACAGAACCTCTTGAACAAGTAGAAGCTGAAGCCGCACTGTTAACTGAGGAGGTATTGGAAAGAGAAGTAATTGCAGAAGAAGAACCCCCCACGGTT
8	Chr4	GAAAAAAATTAAATGCAATTGACTTTCTGTACTAAACATTCTTCTTTACACACTCCTCACCATGGAATATCTCTAATGGAGCCCTTTCTTTAATATAGAAATAAATGCGATTCAAAACAAAGACGGCATCATATGGGTTGCAACTGAGGGA		ATACACCAAAAGATCACATTGGCACCCGCAATCCTGCTAACAATGCTGCAATCGTGCTACAACTTCCTCAAGGAACAACATTGCCAAAAGGCTTCTACGCAGAAGGGAGCAGAGGCGGCAGTCAAGCCTCTTCTCGTTCCTCATCACGTCC
Replicate2
	Human chromosome	Read1 sequence		Read2 sequence
1	Chr6	GTTTCTGGAGGTGTGATGACAAAAATAAAGAAAATTTGCTCAATCTAATTTGTAATTTAAAGGGAATGTTTTGTATGCGTCAATATGCTTATTCAGCAAAATGACTTGATCTTTGAAATTTGGATCTTTGTCATCCAATTTGATGGCACCT		GCTGGCAATGGCGGTGATGCTGCTCTTGCTTTGCTGCTGCTTGACAGATTGAACCAGCTTGAGAGCAAAATGTCTGGTAAAGGCCAACAACAACAAGGCCAAACTGTCACTAAGAAATCTGCTGCTGAGGCTTCTAAGAAGCCTCGGCAAA
2	Chr12	ATATATAGTCTACTCTTGTGCAGAATGAATTCTCGTAACTACATAGCACAAGTAGATGTAGTTAACTTTAATCTCACATAGCAATCTTTAATCAGTGTGTAACATTAGGGAGGACTTGAAAGAGCCACCACATTTTCACCGAGGCCACGCG		CATACAAACATGTTTTCCTAAGAATTACTTCCAGTATGGGCCACCATATGGAAGTAGAAAGCCATTATAGGAATGAACTAAGATGGTTTGTATCACCTGCATAACTAGTTTTGTTCTATGCCTTCAGGGTTCAAAACCAGCGTCCCAGATT
3	Chr1	GCCTGGGGTGACATGGTCCACCTAACTTTCCCAAGCCAGTTGTTAAATGCAGCCATTATTAAAAAGTAAATTACATACATTTATAATTAAATGATATTAAAACAAAGGTGATAAGTACTCAAAACTCACCACTTCCTGATGACTTTACTAC		TTCTTGGCACTGATAACACTCGCTACTTGTGAGCTTTATCACTACCAAGAGTGTGTTAGAGGTACAACAGTACTTTTAAAAGAACCTTGCTCTTCTGGAACATACGAGGGCAATTCACCATTTCATCCTCTAGCTGATAACAAATTTGCAC
4	Chr11	TGATAATGGACCCCAAAATCAGCGAAATGCACCCCGCATTACGTTTGGTGGACCCTCAGATTCAACTGGCAGTAACCAGAATGGAGAACGCAGTGGGGCGCGATCAAAACAACGTCGGCCCCAAGGTTTACCCAATAATACTGCGTCTTGG		CTATGGACCATTCTGTGATATCAAATCTGTCCCTGGGTTTTCTGAAAATCTTACCTAAAAGAGAGGTCTTCAATAATTATGTATTGTACTACATTTTTTCCATATTTGAGTTGTTTGTTTACAATATCACTGTAATACTATTTGCCATTAT
5	Chr6	CCATTCCAGTAGCAGTGACAATATTGCTTTGCTTGTACAGTAAGTGACAACAGATGTTTCATCTCGTTGACTTTCAGGTTACTATAGCAGAGATATTACTAATTATTATGAGGACTTTTAAAGTTTCCATTTGGAATCTTGATTACATCAT		CATCCAGGGCATTACAAAACCGGCTATTCGCCGTTTGGCTCGGCGCGGTGGCGTCAAGCGCATTTCCGGTCTTATCTATGAGGAGACTCGAGGTGTGCTTAAGGTTTTCTTAGAGAACGTTATTCGAGACGCCGTCACCTATACGGAGCAC
6	Chr6	GAAATCTGCTGCTGAGGCTTCTAAGAAGCCTCGGCAAAAACGTACTGCCTGGCTCACGCCTGTAATCCCAGCACTTTGGGAGGCCGAGGCGGGCGGATCACGAGGTCAGGAGATCGAGACCATCCCGGCTAAAACGGTGAAACCCCGTCTC		CCCCGTCTCTACTAAAAATACAAAAAAATTAGCCGGGCGTAGTGGCGGGCGCCTGTAGTCCCAGCTACTTGGGAGGCTGAGGCAGGAGAATGGCGTGAACCTGGGAGGCGGAGCTTGCAGTGAGCCGAGATCCCGCCACTGCACTCCAGCC
7	Chr3	TAAAAAGTAGAATGGGCTGGGCACAGTGGCTCATGCCTGTAATCTCAGCACTTAGGGAGGCCGAGGTGAGCAGATTGCCTGAGCCCAGGAGTTCAAGACAAGCTGGGAAACAGGGCAAAACCCTGTCTCTACAAAAAATTTTAAAAATGAG		CATGCCTGTAATCTCAGCACTTAGGGAGGCCGAGGTGAGCAGATTGCCTGAGCCCAGGAGTTCAAGACAAGCTGGGAAACAGGGCAAAACCCTGTCTCTACAAAAAATTTTAAAAATGAGAATTCATTCTGCACAAGAGTAGACTATATAT
8	Chr9	AGATCCAAATTTCAAAGATCAAGTCATTTTGCTGAATAAGCATCTGCTGCCGCATTCCTCATGCAAAGATAGTGAAAATGGTAATGAATAAATACTGAGGGAACTCAGAGACCGGGGCCGGTGCGGGTCCTCCGTATGCTGAGCGCCGTCT		GGTAAAGGCCAACAACAACAAGGCCAAACTGTCACTAAGAAATCTGCTGCTGAGGCTTCTAAGAAGCCTCGGCAAAAACGTACTGCCACTAAAGCATACAATGTAACACAAGCTTTCGGCAGACGTGGTCCAGAACAAACCCAAGGAAATT
9	Chr1	CCCTTCATCTATGTTGGAGAATTTCTACTTAAAAGGCTTCTACGCAGAAGGGAGCAGAGGCGGCAGTCAAGCCTCTTCTCGTTCCTCATCACGTAGTCGCAACAGTTCAAGAAATTCAACTCCAGGCAGCAGTAGGGGAACTTCTCCTGCT		CAACAAGGCCAAACTGTCACTAAGAAATCTGCTGCTGAGGCTTCTAAGAAGCCTCGGCAAAAACGTACTGCCACTAAAGCATACAATGTAACACAAGCTTTCGGCAGACGTGGTCCAGAACAAACCCAAGGAAATTTTGGGGACCAGGAAC
