# Supplementary material for: Reverse-transcribed SARS-CoV-2 RNA can integrate into the genome of cultured human cells and can be expressed in patient-derived tissues
Source: Proc Natl Acad Sci U S A. 2021 May 6;118(21):e2105968118. doi: 10.1073/pnas.2105968118 (PMC8166107; doi:10.1073/pnas.2105968118)
Supplement: Supplementary File [file pnas.2105968118.sd04.xlsx]

## Sheet: Dataset S4
Summary of chimeric sequences from Tn5 tagmentation-mediated DNA integration site enrichment sequencing of DNA from SARS-CoV-2 infected HEK293T or Calu3 cells
All raw sequencing reads (fastq) have been deposited to the Sequence Read Archive (https://www.ncbi.nlm.nih.gov/sra) under accession number PRJNA721333.
Refer to the raw data for read strand orientation.
HEK293T
	Human chromosome	Read1 sequence		Read2 sequence
1	Chr15	CTCAAACAGCCCTGCTTCAACTAGGGGAGAAAACACAGTGTTTGAATACCATGTGATGGTATCCATCCTGTTCCAGGTGGAGGATGCAGAGGATGGCCCCCTGCACCTTCCAGGATAAGAAGATCCTGATGCAGTCAACTTACCACCAGGA		AGCGGAGTACGATCGAGTGTACAGTGAACAATGCTAGGGAGAGCTGCCTATATGGAAGAGCCCTAATGTGTAAAATTAATTTTAGTAGTGCTATCCCCATGTGATTTTAATAGCTTCTTAGGAGAATGACAAAAAAAAAAAAAAAAGAATG
2	Chr1	GAAGTGCAGTGGCGCAATCATAGCTCACTGTAATCTTGAACCCCCGGCCTCAAGCAATCCTCCCACTTCTGTTTCCCAAAGTACTGGGATTATAGGCCTGATCCACTTCACCTTTTCTTCTGTGGCCTGTGCTTTTGATGTCTTATCCAAT		CGCGGAGTACGATCGAGTGTACAGTGAACAATGCTAGGGAGAGCTGCCTATATGGAAGAGCCCTAATGTGTAAAATTAATTTTAGTAGTGCTATCCCCATGTGATTTTAATAGCTTCTTAGGAGAATGACAAAAAAAAAAAAAAAAAAAAT
Calu3 replicate 1
	Human chromosome	Read1 sequence		Read2 sequence
1	Chr18	TTTATATTGCCTAATTGGTCTAGCTAAGACTTTCAGTACTATGTTGAGCAAGAGTGGTGAGAGTGGGCATTCTTGCTTTGTTCCAGTTCTTGATAGAAAAGCTTTCAGATTTTCCCCATTCAGTATGATGTTAGTTATGGGAATGTCATAT		TCTGTTCTCTAAACGAACAAACTAAAATGTCTGATAATGGACCCCAAAATCAGCGAAATGCACCCCGCATTACGTTTGGTGGACCCACAGATTCAACTGGCAGTAACCATAATGGAGAACGCAGTGGGGCGCGATCAAAACAAGGTCGGGA
2	Chr2	GGCCTGGCTGGCTGTGACTTACCATAGCAGTGACAATGGCAGTCTTGGCTTTAAAGTGAGGGGTGACCCTTTAGTGAGCTTAGCACAGCGGGATTAAACAGTCCTTTAACCAGCACAGCCAGTTAAAAGATGCAGCCTCACTGCTTCAACG		ATCTGTTCTCTAAACGAACAAACTAAAATGTCTGATAATGGACCCCAAAATCAGCGAAATGCACCCCGGATTACGTTTGGTGGACCCTCAGATTCAACTGGCAGTAACCAGAATGGAGAACGCAGTGGGGCGCGATCAAAACAACGTCGGC
3	Chr12	CACAGGTGATGCTGCTGTTCCAAACCACTGAACTAGTACCTGTTTCTCCCTTTAGATCTGGTTTGGGTTTTGTTTTAAATTAATTTTTGATTAAAGGTTTATACCTTCCCAGGTAACAAACCAACCAACTTTCGATCTCTTGTAGATCTGT		ATCTGTTCTCTAAACGAACAAACTAAAATGTCTGATAATGGACCCCAAAATCAGCGAAATGCACCCCGCATTACGTTTGGTGGACCCTCAGATTCAACTGGCAGTAACCAGAATGGAGAACGCAGTGGGGCGCGATCAAAACAACGTCGGT
Calu3 replicate 2
	Human chromosome	Read1 sequence		Read2 sequence
1	Chr12	TTTATTTCTTTGCTCACCTTAGAATATATAGAAACTAGTTTCCAAACTGTTAATCTAGGAATCTGAGCAAAAGCTACTCACTAGAATTGAATATTTGTTCAGAGTTGTCTTCAGACTCAGAGTACATAGTTCTAATAGTCAAGGTTCATAT		ATCTGTTCTCTAAACGAACAAACTAAAATGTCTGATAATGGACCCCAAAATCAGCGAAATGCACCCCGCATTACGTTTGGTGGACCCTCAGATTCAACTGGCAGTAACCAGAATGGAGAACGCAGTGGGGCGCGATCTAAACAACGTCGGA
2	Chr4	GTGTTGATGTTGTTTAAAGCAGAAAAGGAGTAGCTACATTAAATGTTGAATAAGGACTATTGGAGAAACAGAAATGACAGCTGATGCTCTGAGAACAGAGAACAAAGAGAAACAACAAACCCAGATAGAAATGCTTTTAAAACATAGCAGG		GGACTATTGGATAAACAGAAATGACAGCTGATGCTCTGAGAACAGAGAACAAAGAGAAACAACAAACCCAGATAGAAAGGCTTTTAAAACATAGCAGGATGTAGAAAGCAGAATGGAGAACGCAGTGGGGCGCGATCAAAACAACGTCGGA
